# Supplementary material for: Integrating DNA/RNA microbe detection and host response for accurate diagnosis, treatment and prognosis of childhood infectious meningitis and encephalitis
Source: J Transl Med. 2024 Jun 20;22:583. doi: 10.1186/s12967-024-05370-w (PMC11191231; doi:10.1186/s12967-024-05370-w)
Supplement: Supplementary file 4 — Supplementary Material 4. Identifications of microbes in the SIM cohort [file 12967_2024_5370_MOESM4_ESM.xlsx]

## Sheet: Sheet1
sample id	pathogen	mNGS reads	RPKMratio
15	Mycobacterium chimaera	3	12.32
48	Microbacterium hominis	235	147.14
50	Human betaherpesvirus 6B	16	16.8
68	streptococcus pneumoniae	5	32.31
79	Bifidobacterium longum	1525	11.91
94	HHV-7	42	4.21
100	Ureaplasma parvum	20	24.08
107	streptococcus pneumoniae	3	15.29
