# Supplementary material for: Integrating DNA/RNA microbe detection and host response for accurate diagnosis, treatment and prognosis of childhood infectious meningitis and encephalitis
Source: J Transl Med. 2024 Jun 20;22:583. doi: 10.1186/s12967-024-05370-w (PMC11191231; doi:10.1186/s12967-024-05370-w)
Supplement: Supplementary file 5 — Supplementary Material 5. Differentially expressed genes between IM and CTRLs [file 12967_2024_5370_MOESM5_ESM.xlsx]

## Sheet: Sheet1
sample_id	sequencing_id	new_id	Batch	Clean reads	Classified_reads	Human_reads	Microbial_reads	Bacterial_reads	Viral_reads	Unclassified_reads
1	CSF-NEB-LUO-1_FKDL202626506	1	1	14035722	14031347	14026953	4292	2886	1090	4375
5	CSF-NEB-LUO-2_FKDL202626507	2	1	15892207	15889376	15888403	917	771	3	2831
6	CSF-NEB-LUO-3_FKDL202626508	3	1	8774292	8772036	8768828	3137	2776	1	2256
7	CSF-NEB-LUO-4_FKDL202626509	4	1	9177319	9175079	8944449	229446	229242	2	2240
8	CSF-NEB-LUO-5_FKDL202626510	5	1	11157748	11099022	11017072	81447	80473	568	58726
9	CSF-NEB-LUO-6_FKDL202626511	6	1	9531937	9468720	9367038	100754	99325	700	63217
10	CSF-NEB-LUO-7_FKDL202626512	7	1	15739327	15735731	15720906	14616	12426	21	3596
11	CSF-NEB-LUO-8_FKDL202626513	8	1	8633981	8631817	8629473	2305	1982	0	2164
12	CSF-NEB-LUO-9_FKDL202626514	9	1	11431447	11428667	11395096	33496	31939	24	2780
2	CSF-NEB-LUO-10_FKDL202626515	10	1	10957819	10901439	10824837	76113	73710	437	56380
3	CSF-NEB-LUO-11_FKDL202626516	11	1	10841972	10825205	10802235	22786	21823	134	16767
4	CSF-NEB-LUO-12_FKDL202626517	12	1	412080	299397	22279	275886	274606	892	112683
13	CSF-mNGS-1_FKDL210054110	13	2	15342127	15335537	15014641	319661	318659	32	6590
24	CSF-mNGS-2_FKDL210054111	14	2	11073938	11067111	11065535	1515	1242	48	6827
35	CSF-mNGS-3_FKDL210054112	15	2	5620440	5416284	5331582	83702	78840	1039	204156
46	CSF-mNGS-4_FKDL210054113	16	2	9809291	9725410	9691546	33561	32183	307	83881
57	CSF-mNGS-5_FKDL210054114	17	2	9691941	9684171	9681603	2481	2064	38	7770
68	CSF-mNGS-6_FKDL210054115	18	2	8783425	8755111	8741843	13084	12027	177	28314
79	CSF-mNGS-7_FKDL210054116	19	2	5783148	5673732	5616310	56611	53465	773	109416
90	CSF-mNGS-8_FKDL210054117	20	2	9207377	9152807	9120388	32064	31190	310	54570
101	CSF-mNGS-9_FKDL210054118	21	2	3117059	2753589	2682958	69748	66627	1599	363470
14	CSF-mNGS-10_FKDL210054119	22	2	5709348	5487343	5444801	42096	39850	843	222005
15	CSF-mNGS-11_FKDL210054120	23	2	12292255	12249331	12231606	17549	15376	127	42924
16	CSF-mNGS-12_FKDL210054121	24	2	10667518	10664306	10646833	17417	17006	8	3212
17	CSF-mNGS-13_FKDL210054122	25	2	3992997	3787158	3720226	66030	63427	1110	205839
18	CSF-mNGS-14_FKDL210054123	26	2	9216977	9095174	9057837	36901	34100	354	121803
19	CSF-mNGS-15_FKDL210054124	27	2	5592840	5525835	5507907	17549	16272	857	67005
20	CSF-mNGS-16_FKDL210054125	28	2	2119545	1877886	1804317	72119	67094	3675	241659
21	CSF-mNGS-17_FKDL210054126	29	2	12380636	12377103	11993741	383046	381886	5	3533
22	CSF-mNGS-18_FKDL210054127	30	2	10721108	10685415	10638316	46733	46025	164	35693
23	CSF-mNGS-19_FKDL210054128	31	2	1990586	1901350	1776048	124025	122640	604	89236
25	CSF-mNGS-20_FKDL210054129	32	2	8452538	8440083	8424439	15555	14351	46	12455
26	CSF-mNGS-21_FKDL210054130	33	2	11888748	11886326	11520640	363997	363506	3	2422
27	CSF-mNGS-22_FKDL210054131	34	2	9381214	9363675	9341306	22249	21062	46	17539
28	CSF-mNGS-23_FKDL210054132	35	2	8138882	8112220	8079360	32603	31766	100	26662
29	CSF-mNGS-24_FKDL210054133	36	2	12538573	12534062	12528982	5001	3657	19	4511
30	CSF-mNGS-25_FKDL210054134	37	2	7658495	7578770	7473486	104555	102440	455	79725
31	CSF-mNGS-26_FKDL210054135	38	2	10285061	10268332	10248380	19827	18587	71	16729
32	CSF-mNGS-27_FKDL210054136	39	2	11143352	11126427	11106721	19574	17841	98	16925
33	CSF-mNGS-28_FKDL210054137	40	2	10663157	10660667	10659126	1483	1110	1	2490
34	CSF-mNGS-29_FKDL210054138	41	2	8314786	8301930	8286897	14930	13788	121	12856
36	CSF-mNGS-30_FKDL210054139	42	2	10144957	10135984	10125665	10210	9084	32	8973
37	CSF-mNGS-31_FKDL210054140	43	2	9134042	9105279	9071469	33502	32449	194	28763
38	CSF-mNGS-32_FKDL210054141	44	2	940828	831632	702828	127623	123746	2896	109196
39	CSF-mNGS-33_FKDL210054142	45	2	11785752	11781160	11777098	3995	3744	37	4592
40	CSF-mNGS-34_FKDL210054143	46	2	15774434	15767276	15749539	17561	7047	10116	7158
41	CSF-mNGS-35_FKDL210054144	47	2	13428446	13418914	13407426	11357	10831	56	9532
42	CSF-mNGS-36_FKDL210054145	48	2	12640287	12631535	11848692	781549	780456	188	8752
43	CSF-mNGS-37_FKDL210054146	49	2	13000776	12984947	12954507	30127	29650	204	15829
44	CSF-mNGS-38_FKDL210054147	50	2	13189030	13175141	13150742	24137	23687	156	13889
45	CSF-mNGS-39_FKDL210054148	51	2	10564868	10541554	10489942	50961	50022	462	23314
47	CSF-mNGS-40_FKDL210054149	52	2	9539447	9531001	9517832	12946	12557	149	8446
48	CSF-mNGS-41_FKDL210054150	53	2	2059177	1982878	1826326	154715	152439	1484	76299
49	CSF-mNGS-42_FKDL210054151	54	2	15043546	15032620	15018605	13860	13442	101	10926
50	CSF-mNGS-43_FKDL210054152	55	2	18638968	18628182	18614821	13165	12644	87	10786
51	CSF-mNGS-44_FKDL210054153	56	2	8410028	8399129	8375610	23202	22668	368	10899
52	CSF-mNGS-45_FKDL210054154	57	2	6597389	6552957	6466741	85263	83602	853	44432
53	CSF-mNGS-46_FKDL210054155	58	2	667069	623423	520264	101617	99159	1552	43646
54	CSF-mNGS-47_FKDL210054156	59	2	12888904	12885997	12822915	63006	60263	9	2907
55	CSF-mNGS-48_FKDL210054157	60	2	943322	888293	788421	96869	89671	6256	55029
56	CSF-mNGS-49_FKDL210054158	61	2	13399297	13395922	13241689	153109	150752	1	3375
58	CSF-mNGS-50_FKDL210054159	62	2	14805111	14802172	14800499	1619	1350	13	2939
59	CSF-mNGS-51_FKDL210054160	63	2	13678765	13673458	13670481	2904	2660	18	5307
60	CSF-mNGS-52_FKDL210054161	64	2	9392125	9359101	9319965	38947	38531	83	33024
61	CSF-mNGS-53_FKDL210054162	65	2	12781692	12778916	12766484	12288	11111	4	2776
62	CSF-mNGS-54_FKDL210054163	66	2	4465167	4412174	4342319	69268	68388	307	52993
63	CSF-mNGS-55_FKDL210054164	67	2	3018469	2919898	2789295	129290	126615	806	98571
64	CSF-mNGS-56_FKDL210054165	68	2	12108623	12099815	12090525	9216	8463	27	8808
65	CSF-mNGS-57_FKDL210054166	69	2	10889936	10881957	10874055	7823	7175	26	7979
66	CSF-mNGS-58_FKDL210054167	70	2	2331923	2249151	2139633	108225	106846	490	82772
67	CSF-mNGS-59_FKDL210054168	71	2	9930574	9915939	9899296	16484	16121	59	14635
69	CSF-mNGS-60_FKDL210054169	72	2	10681476	10671317	10659900	11319	10589	23	10159
70	CSF-mNGS-61_FKDL210054170	73	2	10272927	10257621	10238843	18583	18082	85	15306
71	CSF-mNGS-62_FKDL210054171	74	2	3218304	3146619	3050371	95688	93875	254	71685
72	CSF-mNGS-63_FKDL210054172	75	2	6459833	6443192	6425071	17931	17458	130	16641
73	CSF-mNGS-64_FKDL210054173	76	2	1696812	1576173	1441172	134279	132612	910	120639
74	CSF-mNGS-65_FKDL210054174	77	2	11036329	11029725	11021695	7933	6537	43	6604
75	CSF-mNGS-66_FKDL210054175	78	2	7839805	7836241	7834803	1416	1218	5	3564
76	CSF-mNGS-67_FKDL210054176	79	2	2259071	2097944	1880645	215684	212735	863	161127
77	CSF-mNGS-68_FKDL210054177	80	2	10285377	10277048	10268878	8087	7838	15	8329
78	CSF-mNGS-69_FKDL210054178	81	2	9014879	9008445	9002199	6178	6029	9	6434
80	CSF-mNGS-70_FKDL210054179	82	2	2886641	2773483	2634173	138231	136409	440	113158
81	CSF-mNGS-71_FKDL210054180	83	2	4237255	4131249	3994995	135450	134124	229	106006
82	CSF-mNGS-72_FKDL210054181	84	2	9898403	9863301	9817819	45004	42808	185	35102
83	CSF-mNGS-73_FKDL210054182	85	2	9178075	9138655	9082823	55330	54233	197	39420
84	CSF-mNGS-74_FKDL210054183	86	2	12046743	12043302	12041476	1774	1607	5	3441
85	CSF-mNGS-75_FKDL210054184	87	2	9785826	9766649	9745573	20941	20549	67	19177
86	CSF-mNGS-76_FKDL210054185	88	2	5670736	5637865	5575010	62648	62205	122	32871
87	CSF-mNGS-77_FKDL210054186	89	2	6334717	6281557	6176536	104468	103517	205	53160
88	CSF-mNGS-78_FKDL210054187	90	2	5097486	5096321	5095724	581	441	2	1165
89	CSF-mNGS-79_FKDL210054188	91	2	8699559	8673956	8621777	51915	50494	95	25603
91	CSF-mNGS-80_FKDL210054189	92	2	1789811	1667588	1422382	244029	242569	510	122223
92	CSF-mNGS-81_FKDL210054190	93	2	6578516	6527129	6459402	67541	67041	317	51387
93	CSF-mNGS-82_FKDL210054191	94	2	11879949	11872993	11871480	1456	1289	5	6956
94	CSF-mNGS-83_FKDL210054192	95	2	5966860	5922181	5856850	65177	64777	162	44679
95	CSF-mNGS-84_FKDL210054193	96	2	10727644	10704570	10677734	26724	26487	23	23074
96	CSF-mNGS-85_FKDL210054194	97	2	9006043	8962835	8913033	49576	49114	85	43208
97	CSF-mNGS-86_FKDL210054195	98	2	13463911	13461534	13460042	1427	464	2	2377
98	CSF-mNGS-87_FKDL210054196	99	2	4649848	4628803	4595284	33449	33254	59	21045
99	CSF-mNGS-88_FKDL210054197	100	2	11936013	11930069	11925211	4807	4716	9	5944
100	CSF-mNGS-89_FKDL210054198	101	2	10469082	10466616	10465465	1105	946	2	2466
102	CSF-mNGS-90_FKDL210054199	102	2	13858738	13853996	13849182	4763	4214	14	4742
103	CSF-mNGS-91_FKDL210054200	103	2	8086208	8050034	7988223	61518	60543	90	36174
104	CSF-mNGS-92_FKDL210054201	104	2	15208593	15204659	15198806	5799	5493	12	3934
105	CSF-mNGS-93_FKDL210054202	105	2	6666495	6628208	6560263	67816	67494	93	38287
106	CSF-mNGS-94_FKDL210054203	106	2	14184290	14175768	14165146	10540	9931	15	8522
107	CSF-mNGS-95_FKDL210054204	107	2	13868536	13864724	13863121	1544	1394	3	3812
108	CSF-mNGS-96_FKDL210054205	108	2	1617410	1452935	1145339	306945	305238	874	164475
109	CSF-mNGS-pos-1_FKDL210178279	109	3	11032654	11027972	11020796	7022	6785	62	4682
115	CSF-mNGS-pos-2_FKDL210178280	110	3	10957800	10743187	10693582	49387	48518	242	214613
136	CSF-mNGS-pos-3_FKDL210178281	111	3	15486571	15482734	15098408	382555	382135	2	3837
137	CSF-mNGS-pos-4_FKDL210178282	112	3	11329249	11325646	11152384	172214	171972	2	3603
138	CSF-mNGS-pos-5_FKDL210178283	113	3	13127521	13077839	13058484	19260	18959	48	49682
139	CSF-mNGS-pos-6_FKDL210178284	114	3	11534613	11529236	11526896	2282	2140	3	5377
140	CSF-mNGS-pos-7_FKDL210178285	115	3	16114222	16103913	15384633	718132	717434	189	10309
141	CSF-mNGS-pos-8_FKDL210178286	116	3	12243762	12239990	12201749	38097	37178	766	3772
142	CSF-mNGS-pos-9_FKDL210178287	117	3	19936929	19926583	19922921	3593	3391	25	10346
110	CSF-mNGS-pos-10_FKDL210178288	118	3	12309652	12242998	12222680	20202	19866	97	66654
111	CSF-mNGS-pos-11_FKDL210178289	119	3	19229384	19224311	19222409	1837	1704	6	5073
112	CSF-mNGS-pos-12_FKDL210178290	120	3	6966681	6912562	6826150	86217	85216	819	54119
113	CSF-mNGS-pos-13_FKDL210178291	121	3	3774059	3434573	3228941	204902	203043	925	339486
114	CSF-mNGS-pos-14_FKDL210178292	122	3	237852	211341	195816	15452	15356	62	26511
116	CSF-mNGS-pos-2-1_FKDL210178293	123	3	5723605	5594189	5486522	106982	106267	230	129416
127	CSF-mNGS-pos-2-2_FKDL210178294	124	3	6627185	6510376	6407129	102458	101657	313	116809
129	CSF-mNGS-pos-2-3_FKDL210178295	125	3	10520984	10512430	10505674	6688	4739	176	8554
130	CSF-mNGS-pos-2-4_FKDL210178296	126	3	9441346	9396071	9371128	24712	24228	114	45275
131	CSF-mNGS-pos-2-5_FKDL210178297	127	3	9186296	9151479	9131879	19442	18963	94	34817
132	CSF-mNGS-pos-2-6_FKDL210178298	128	3	10003860	10001144	9998219	2871	2672	0	2716
133	CSF-mNGS-pos-2-7_FKDL210178299	129	3	12659039	12656416	12649750	6592	5887	0	2623
134	CSF-mNGS-pos-2-8_FKDL210178300	130	3	14242186	14239608	14234304	5229	4983	0	2578
135	CSF-mNGS-pos-2-9_FKDL210178301	131	3	9383916	9351940	9331255	20507	20204	82	31976
117	CSF-mNGS-pos-2-10_FKDL210178302	132	3	12438871	12416204	12395532	20599	20216	38	22667
118	CSF-mNGS-pos-2-11_FKDL210178303	133	3	5124393	5053791	4938015	114981	114225	232	70602
119	CSF-mNGS-pos-2-12_FKDL210178304	134	3	8595052	8533840	8473689	59810	59321	148	61212
120	CSF-mNGS-pos-2-13_FKDL210178305	135	3	10226270	10211395	10194412	16883	16725	41	14875
121	CSF-mNGS-pos-2-14_FKDL210178306	136	3	4330018	4280547	4219156	61066	60618	209	49471
122	CSF-mNGS-pos-2-15_FKDL210178307	137	3	9068022	9040334	9007505	32547	32321	93	27688
123	CSF-mNGS-pos-2-16_FKDL210178308	138	3	3794177	3769841	3734942	34751	34514	122	24336
124	CSF-mNGS-pos-2-17_FKDL210178309	139	3	11176515	11163972	11148465	15385	15068	67	12543
125	CSF-mNGS-pos-2-18_FKDL210178310	140	3	12349983	12347321	12325968	21299	21106	0	2662
126	CSF-mNGS-pos-2-19_FKDL210178311	141	3	15844774	15841275	15779268	61298	60979	8	3499
128	CSF-mNGS-pos-2-20_FKDL210178312	142	3	1955446	552542	370459	181129	177452	1443	1402904
